# Supplementary material for: Everolimus and sirolimus in the treatment of cardiac rhabdomyomas in neonates
Source: Pediatr Res. 2025 Apr 26;98(6):2045–57. doi: 10.1038/s41390-025-04043-8 (PMC12811118; doi:10.1038/s41390-025-04043-8)
Supplement: Supplementary file 2 — SUPPLEMENTARY MATERIAL [file 41390_2025_4043_MOESM2_ESM.xlsx]

## Sheet: Table 1
SUPPLEMENTARY MATERIAL Supplemental Table S1. Critical appraisal of the reports according to the Joanna Briggs Institute (JBI) checklist.
Criteria	Demograp hic characteri stics	Patient’s history timeline	Current clinical condition	Diagnostic tests and results	Interventi on(s) or treatment procedure( s)	Post- interventio n clinical condition	Adverse events or unanticipa ted events identified and described	Takeaway lessons
Aspects Author-year	Gestational age, NB's age, gender, and weight of the NB	At least two measureme nts of the mass by TTE over time	Hemodyna mic alteration or arrhythmia	Serum levels of the medication and measureme nts by TTE	Dosage and duration of treatment	Reduction of the mass and control of associated symptoms	Reference to whether there were adverse events	Recommen dations or implication s for practice
Demir et al. 2012(23)	Yes	Yes	Yes	Yes	Yes	Yes	Yes	Yes
Breathnach et al. 2014(24)	Missing weight	Yes	Yes	Yes	Yes	Yes	Yes	Yes
Goyer et al. 2015(25)	Yes (2 cases)	Yes	Yes	Yes	Yes	Missing in 1 case	Yes	Yes
Wagner et al. 2015(26)	Missing gender	Yes	Yes	Yes	Yes	Yes	Yes	Yes
Aw et al. 2016(12)	Missing weight in 1 case	Yes	Yes	Yes	Yes	Yes	Yes	Yes
Colaneri et al. 2016(27)	Yes	Yes	Yes	Yes	Yes	Yes	Yes	Yes
Chang et al. 2017(28)	Yes	Yes	Yes	Yes	Yes	Yes	Yes	Yes
Lee at al. 2017(29)	Yes	Yes	Yes	Yes	Yes	Yes	Yes	Yes
Schmidt- Fittschen et al.2017 (30)	Yes	Yes	Yes	Yes	Yes	Yes	No	Yes
Martínez-García et al. 2018(31)	Yes	Yes	Yes	No	Yes	Yes	Yes	Yes
Weiland et al. 2018(32)	Missing NB data	Yes	Yes	Yes	No	Yes	Yes	Yes
Dhulipudi et al. 2019(33)	5 cases lacked GA	Yes	Yes	No	Yes	Yes	Yes	Yes
Garg et al. 2019(14)	Yes	Yes	Yes	Yes	Yes	Yes	Yes	Yes
Lawley et al. 2019(34)	Yes	Yes	Yes	Yes	Yes	Yes	Yes	Yes
Shibata et al. 2019(35)	Yes	Yes	Yes	Yes	Yes	Yes	Yes	Yes
Esmer - Sánchez et al. 2020(36)	Missing NB weight	Yes	Yes	Yes	Yes	Yes	Yes	Yes
Prasad et al. 2020(37)	Yes	Yes	Yes	No	Yes	Yes	Yes	No
Çetin et al. 2021(38)	Missing GA	Yes	Yes	No	Yes	Yes	No	Yes
Nespoli et al. 2021(7)	Yes	Yes	Yes	Yes	Yes	Yes	No	Yes
Nir-David et al. 2021(39)	By author	Yes	Yes	By author	By author	Yes	No	Yes
Relan et al. 2021(40)	Yes	Yes	Yes	Yes	By author	Specified	Yes	No
Silva-Sánchez et al. 2021(41)	Yes	Yes	Yes	No	Yes	Yes	Yes	Yes
Tsuchihashi et al. 2021(42)	Yes	Yes	Yes	Yes	By author	Specified	Yes	Yes
Beyazal et al.2022(43)	Missing gender	Yes	Yes	Yes	Yes	Yes	Yes	No
Çetiner et al. 2022(44)	Missing weight	Yes	Yes	No	No	Yes	Yes	No
Inoue et al. 2022(45)	Missing weight	Yes	Yes	Yes	No	Yes	Yes	Yes
Sagiv et al. 2022(46)	Missing NB data	Yes	Yes	Yes	Yes	Yes	Yes	Yes
Winkie et al. 2022(47)	Missing GA and weight	Yes	Yes	No	No	Yes	No	No
Babaoğlu et al. 2023(48)	Yes, 7 cases	Yes	Yes	Yes	Yes	Yes	Yes	Yes
Hurtado-Sierra D et al. 2023(49)	Yes, 2 cases	Yes	Yes	Yes	Yes	Yes	Yes	Yes
Montaguti et al. 2023(50)	By author	Yes	Yes	By author	By author	Yes	Yes	Yes
By author: data obtained by contacting the author; GA: gestational age; NB: newborn; Specified: data were clarified with the author; TTE: transthoracic echocardiogram.
